# Supplementary material for: Factors Influencing Virtual Art Therapy in Patients with Stroke
Source: Brain Sci. 2025 Jul 9;15(7):736. doi: 10.3390/brainsci15070736 (PMC12293237; doi:10.3390/brainsci15070736)
Supplement: Supplementary file 1 [file brainsci-15-00736-s001.zip]

Archive with 1 entries (1 files):
- brainsci-3698297-supplementary.pdf
